# Supplementary material for: New Strategies to Optimize Hemodynamics for Sepsis-Associated Encephalopathy
Source: J Pers Med. 2022 Nov 28;12(12):1967. doi: 10.3390/jpm12121967 (PMC9784429; doi:10.3390/jpm12121967)
Supplement: Supplementary file 1 [file jpm-12-01967-s001.zip]

Archive with 7 entries (7 files):
- Supplementary material S1.tif
- Supplementary material S3.pdf
- Supplementary material S4.pdf
- Supplementary material S6.pdf
- Supplementary material S7.tif
- Supplementary materials S2.pdf
- Supplementary materials S5.pdf
